# Supplementary material for: Incremental Prognostic Value of the CONUT Score for In-Hospital Mortality and Length of Stay in Hospitalized Patients
Source: Nutrients. 2026 Apr 15;18(8):1249. doi: 10.3390/nu18081249 (PMC13118508; doi:10.3390/nu18081249)
Supplement: Supplementary file 1 [file nutrients-18-01249-s001.zip]

Archive with 1 entries (1 files):
- nutrients-4239655-supplementary.pdf
